# Supplementary material for: Activity-Based Restorative Therapy Promotes Progression from Asymmetry to Symmetry in Posture and Gait in a Child with Chronic, Incomplete Spinal Cord Injury
Source: Children (Basel). 2023 Mar 20;10(3):594. doi: 10.3390/children10030594 (PMC10047088; doi:10.3390/children10030594)
Supplement: Supplementary file 1 [file children-10-00594-s001.zip]

Archive with 1 entries (1 files):
- children-2207518-supplementary.mp4
